# Supplementary material for: A Colorimetric/Ratiometric Fluorescent Probe Based on Aggregation-Induced Emission Effect for Detecting Hypochlorous Acid in Real Samples and Bioimaging Applications
Source: Foods. 2025 Jul 16;14(14):2491. doi: 10.3390/foods14142491 (PMC12294225; doi:10.3390/foods14142491)
Supplement: Supplementary file 1 [file foods-14-02491-s001.zip]

Archive with 1 entries (1 files):
- foods-3695916-supplementary.pdf
